# Supplementary material for: An arms race between 5’ppp-RNA virus and its alternative recognition receptor MDA5 in RIG-I-lost teleost fish
Source: eLife. 2024 Sep 30;13:RP94898. doi: 10.7554/eLife.94898 (PMC11441976; doi:10.7554/eLife.94898)
Supplement: Figure 1—source data 3. [file elife-94898-fig1-data3.zip]

Archive with 3 entries (3 files):
- Fig1D-IRF3.jpg
- Fig1G-Flag.jpg
- Fig1C-HA.jpg
