# Supplementary material for: An arms race between 5’ppp-RNA virus and its alternative recognition receptor MDA5 in RIG-I-lost teleost fish
Source: eLife. 2024 Sep 30;13:RP94898. doi: 10.7554/eLife.94898 (PMC11441976; doi:10.7554/eLife.94898)
Supplement: Figure 2—source data 3. [file elife-94898-fig2-data3.zip]

Archive with 8 entries (8 files):
- Fig2M-MDA5-Flag.jpg
- Fig2M-STING-Myc.jpg
- Fig2P-HA.jpg
- Fig2A-MDA5.jpg
- Fig2A-Tubulin.jpg
- Fig2B-MDA5.jpg
- Fig2B-Tubulin.jpg
- Fig2L.jpg
