# Supplementary material for: An arms race between 5’ppp-RNA virus and its alternative recognition receptor MDA5 in RIG-I-lost teleost fish
Source: eLife. 2024 Sep 30;13:RP94898. doi: 10.7554/eLife.94898 (PMC11441976; doi:10.7554/eLife.94898)
Supplement: Figure 3—source data 1. [file elife-94898-fig3-data1.zip]

Archive with 1 entries (1 files):
- Figure 3-source data1. Excel files of data for Figure 3.xlsx
