# Supplementary material for: An arms race between 5’ppp-RNA virus and its alternative recognition receptor MDA5 in RIG-I-lost teleost fish
Source: eLife. 2024 Sep 30;13:RP94898. doi: 10.7554/eLife.94898 (PMC11441976; doi:10.7554/eLife.94898)
Supplement: Figure 3—source data 3. [file elife-94898-fig3-data3.zip]

Archive with 3 entries (3 files):
- Fig3B-MDA5-Flag.jpg
- Fig3A-SCRV-M&G.jpg
- Fig3A-β-actin.jpg
