# Supplementary material for: An arms race between 5’ppp-RNA virus and its alternative recognition receptor MDA5 in RIG-I-lost teleost fish
Source: eLife. 2024 Sep 30;13:RP94898. doi: 10.7554/eLife.94898 (PMC11441976; doi:10.7554/eLife.94898)
Supplement: Figure 4—source data 1. [file elife-94898-fig4-data1.zip]

Archive with 13 entries (13 files):
- Fig4J-Flag.Tif
- Fig4J-Tubulin.Tif
- Fig4K-IRF3.Tif
- Fig4L-Flag.Tif
- Fig4M.Tif
- Fig4B-mmiMDA5-Flag.Tif
- Fig4B-Tubulin.Tif
- Fig4C-HA.Tif
- Fig4D-HA.Tif
- Fig4E-Flag.Tif
- Fig4F-His.Tif
- Fig4G.Tif
- Fig4H.Tif
