# Supplementary material for: An arms race between 5’ppp-RNA virus and its alternative recognition receptor MDA5 in RIG-I-lost teleost fish
Source: eLife. 2024 Sep 30;13:RP94898. doi: 10.7554/eLife.94898 (PMC11441976; doi:10.7554/eLife.94898)
Supplement: Figure 5—source data 3. [file elife-94898-fig5-data3.zip]

Archive with 4 entries (4 files):
- Fig5I-MDA5.jpg
- Fig5J-MDA5.jpg
- Fig5E-MDA5-m6A.jpg
- Fig5I+5J-Tubulin.jpg
