# Supplementary material for: An arms race between 5’ppp-RNA virus and its alternative recognition receptor MDA5 in RIG-I-lost teleost fish
Source: eLife. 2024 Sep 30;13:RP94898. doi: 10.7554/eLife.94898 (PMC11441976; doi:10.7554/eLife.94898)
Supplement: Figure 6—source data 2. [file elife-94898-fig6-data2.zip]

Archive with 11 entries (11 files):
- Fig6H-Tubulin.Tif
- Fig6J-MDA5.Tif
- Fig6J-Tubulin.Tif
- Fig6L-MDA5.Tif
- Fig6L-Tubulin.Tif
- Fig6B-Flag.Tif
- Fig6B-Myc.Tif
- Fig6G-MDA5.Tif
- Fig6G-Tubulin.Tif
- Fig6H-Flag.Tif
- Fig6H-MDA5.Tif
