# Supplementary material for: An arms race between 5’ppp-RNA virus and its alternative recognition receptor MDA5 in RIG-I-lost teleost fish
Source: eLife. 2024 Sep 30;13:RP94898. doi: 10.7554/eLife.94898 (PMC11441976; doi:10.7554/eLife.94898)
Supplement: Figure 7—source data 3. [file elife-94898-fig7-data3.zip]

Archive with 12 entries (12 files):
- Fig7E-MDA5.jpg
- Fig7E-Tubulin.jpg
- Fig7G-Flag.jpg
- Fig7G-MDA5.jpg
- Fig7G-Tubulin.jpg
- Fig7H-MDA5.jpg
- Fig7H-Tubulin.jpg
- Fig7C-MDA5.jpg
- Fig7C-Tubulin.jpg
- Fig7D-Flag.jpg
- Fig7D-MDA5.jpg
- Fig7D-Tubulin.jpg
