# Supplementary material for: An arms race between 5’ppp-RNA virus and its alternative recognition receptor MDA5 in RIG-I-lost teleost fish
Source: eLife. 2024 Sep 30;13:RP94898. doi: 10.7554/eLife.94898 (PMC11441976; doi:10.7554/eLife.94898)
Supplement: Figure 7—figure supplement 1—source data 1. [file elife-94898-fig7-figsupp1-data1.zip › Figure 7-figure supplement 1-source data1. Excel files of data for Figure 7-figure supplement 1.xlsx]

## Sheet: Sheet1
	Figure 7-figure supplement 1A
	si-Ctrl	si-YTHDF1	si-YTHDF2	si-YTHDF3
	1.11	1.098	2.052	1.809
	1.031	0.926	2.327	1.902
	0.927	1.21	2.441	2.321
	Figure 7-figure supplement 1B
		si-Ctrl			si-YTHDF2&3
	MDA5-exon1-wt	1.012	0.956	1.12	1.964	2.015	2.21
	MDA5-exon1-mut	1.219	1.317	1.413	1.464	1.321	1.208
	Figure 7-figure supplement 1C
	Vector	YTHDF1	YTHDF2	YTHDF3
	0.489	0.416	0.207	0.292
	0.409	0.479	0.239	0.244
	0.428	0.504	0.258	0.308
